# Supplementary material for: Prediction for Respiratory Failure in Ischemic Stroke Patients Admitted to ICU: A Retrospective Analysis Based on MIMIC‐IV Database
Source: Brain Behav. 2025 Dec 22;15(12):e71146. doi: 10.1002/brb3.71146 (PMC12723203; doi:10.1002/brb3.71146)
Supplement: Supplementary file 1 — Supplementary Material: brb371146‐supp‐0001‐TableS1‐S2 [file BRB3-15-e71146-s001.xlsx]

## Sheet: Supplementary table 1
Supplementary table 1. Comparison of baseline data between study cohort and inclusion cohort.
	Overall	Excluded cohort	Included cohort	P value
n	8520	5058	3462
Status = Dead (%)	301 (3.5)	258 (5.1)	43 (1.2)	<0.001
Time (Days)	3.57 [1.73, 7.04]	2.84 [1.57, 4.98]	5.38 [2.09, 11.13]	<0.001
AKI = No (%)	4589 (53.9)	1175 (23.2)	3414 (98.6)	<0.001
AF = No (%)	4404 (51.7)	986 (19.5)	3418 (98.7)	<0.001
Diabetes = No (%)	5131 (60.2)	1742 (34.4)	3389 (97.9)	<0.001
CKD = No (%)	4488 (52.7)	1091 (21.6)	3397 (98.1)	<0.001
Acetaminophen = Yes (%)	317 (3.7)	215 (4.3)	102 (2.9)	0.002
Heparin = Yes (%)	323 (3.8)	211 (4.2)	112 (3.2)	0.03
Morphine = Yes (%)	87 (1.0)	43 (0.9)	44 (1.3)	0.074
Gender = Male (%)	4375 (51.3)	2492 (49.3)	1883 (54.4)	<0.001
Infarction location (%)				<0.001
Basilar artery	107 (1.3)	48 (0.9)	59 (1.7)
Carotid artery	2173 (25.5)	1170 (23.1)	1003 (29.0)
Cerebellar artery	167 (2.0)	117 (2.3)	50 (1.4)
Mesencephalic arteries	762 (8.9)	543 (10.7)	219 (6.3)
Other anterior cerebral artery	437 (5.1)	195 (3.9)	242 (7.0)
Posterior cerebral artery	165 (1.9)	114 (2.3)	51 (1.5)
Unspecified	4489 (52.7)	2717 (53.7)	1772 (51.2)
Vertebral artery	220 (2.6)	154 (3.0)	66 (1.9)
COPD = Yes (%)	1718 (20.2)	813 (16.1)	905 (26.1)	<0.001
Age (Years old)	54.00 [44.00, 64.00]	54.00 [43.00, 64.00]	54.00 [44.00, 63.00]	0.127
Base excess, mEq/L	0.00 [-2.00, 2.00]	0.00 [-3.00, 1.00]	0.00 [-2.00, 2.00]	<0.001
Calculate total CO2, mEq/L	26.00 [23.00, 28.00]	26.00 [23.00, 29.00]	25.00 [23.00, 28.00]	<0.001
Free calcium, mmol/L	1.13 [1.09, 1.16]	1.12 [1.07, 1.18]	1.13 [1.10, 1.16]	0.021
Glucose, mg/dL	126.71 [105.00, 154.51]	119.00 [100.00, 156.00]	129.80 [107.00, 154.07]	<0.001
HCT, %	34.00 [30.13, 38.75]	34.00 [28.00, 40.00]	34.12 [31.00, 38.44]	0.349
Lactate, mmol/L	1.51 [1.20, 2.00]	1.60 [1.30, 2.10]	1.50 [1.12, 1.90]	<0.001
O2 SAT, %	91.00 [84.00, 97.00]	74.00 [61.00, 89.00]	92.00 [87.00, 97.00]	<0.001
pCO2, mm Hg	40.00 [35.00, 45.00]	42.00 [37.00, 48.00]	39.00 [35.00, 44.00]	<0.001
pH	7.40 [7.35, 7.44]	7.39 [7.34, 7.42]	7.40 [7.36, 7.44]	<0.001
pO2, mm Hg	154.00 [89.00, 289.00]	111.00 [76.00, 172.50]	168.00 [93.00, 314.00]	<0.001
Potassium, mEq/L	4.10 [3.80, 4.40]	4.10 [3.80, 4.50]	4.07 [3.80, 4.40]	<0.001
Sodium, mEq/L	138.00 [136.00, 140.00]	139.00 [136.00, 142.00]	138.00 [136.00, 139.19]	<0.001
Basophils, %	0.40 [0.30, 0.60]	0.40 [0.30, 0.70]	0.40 [0.20, 0.60]	<0.001
Neutrophils, %	71.30 [62.70, 80.70]	69.80 [61.40, 79.50]	73.00 [64.90, 81.97]	<0.001
Albumin, g/dL	3.90 [3.50, 4.30]	4.00 [3.70, 4.30]	3.80 [3.40, 4.20]	<0.001
Anion gap, mEq/L	15.00 [13.00, 17.00]	15.00 [13.00, 17.00]	15.00 [13.00, 17.00]	0.848
Bicarbonate, mEq/L	25.00 [23.00, 28.00]	25.00 [23.00, 27.00]	26.00 [23.00, 28.00]	0.004
Calcium, mg/dL	9.00 [8.60, 9.40]	9.10 [8.70, 9.50]	8.90 [8.40, 9.40]	<0.001
Creatinine, mg/dL	1.00 [0.80, 1.20]	1.00 [0.80, 1.20]	1.00 [0.80, 1.30]	<0.001
Urea nitrogen, mg/dL	19.00 [14.00, 26.00]	18.00 [14.00, 24.00]	20.00 [15.00, 27.00]	<0.001
INR	1.10 [1.00, 1.20]	1.10 [1.00, 1.20]	1.10 [1.00, 1.20]	<0.001
PT, sec	12.30 [11.30, 13.60]	12.15 [11.20, 13.40]	12.60 [11.60, 14.00]	<0.001
PTT, sec	28.70 [25.80, 32.00]	28.55 [25.80, 31.80]	28.80 [25.70, 32.50]	0.043
Hemoglobin, g/dL	13.00 [11.70, 14.30]	13.20 [12.00, 14.40]	12.70 [11.40, 14.10]	<0.001
MCH, pg	30.40 [29.00, 31.70]	30.40 [29.10, 31.70]	30.40 [28.90, 31.70]	0.951
MCHC, %	33.40 [32.50, 34.30]	33.50 [32.50, 34.30]	33.40 [32.50, 34.40]	0.519
MCV, fL	91.00 [87.00, 94.00]	91.00 [87.00, 94.00]	90.00 [87.00, 94.00]	0.937
Platelets, K/uL	234.00 [188.00, 288.00]	234.00 [189.00, 288.00]	233.00 [186.00, 289.00]	0.406
RBC, m/uL	4.31 [3.88, 4.71]	4.36 [3.97, 4.73]	4.23 [3.75, 4.66]	<0.001
RDW, %	13.70 [13.10, 14.60]	13.60 [13.00, 14.40]	13.80 [13.20, 14.80]	<0.001
WBC, K/uL	8.20 [6.50, 10.60]	8.10 [6.40, 10.40]	8.45 [6.60, 11.10]	<0.001
ALT, IU/L	21.00 [15.00, 31.00]	20.00 [14.00, 29.00]	22.00 [15.00, 33.00]	<0.001
ALP, IU/L	77.00 [62.00, 96.00]	77.00 [62.00, 96.75]	77.00 [62.00, 96.00]	0.966
AST, IU/L	24.00 [19.00, 33.00]	23.00 [19.00, 31.00]	25.00 [20.00, 36.16]	<0.001
TBIL, mg/dL	0.50 [0.30, 0.70]	0.50 [0.30, 0.70]	0.50 [0.30, 0.70]	0.39
CKMB, ng/mL	4.00 [2.00, 6.00]	3.00 [2.00, 5.00]	4.42 [3.00, 7.85]	<0.001
LDH, IU/L	224.00 [183.00, 283.00]	203.00 [172.00, 262.00]	235.06 [198.00, 297.14]	<0.001

## Sheet: Supplementary table 2
Supplementary table 2. Comparison of baseline data among training set, validation set and eICU.
	Overall	Training set	Validation set	eICU	P-value
n	3575	2424	1038	113
Time (median [IQR])	5.45 [2.12, 11.31]	5.67 [2.09, 11.67]	5.04 [2.12, 10.63]	7.76 [3.12, 14.69]	0.011
RF = Yes (%)	55 (1.5)	32 (1.3)	11 (1.1)	12 (10.6)	<0.001
Gender = Male (%)	1940 (54.3)	1319 (54.4)	564 (54.3)	57 (50.4)	0.709
Age (median [IQR])	71.00 [61.00, 80.00]	71.00 [61.00, 79.00]	72.00 [62.00, 80.00]	71.00 [64.00, 81.00]	0.036
Infarction location (%)					0.647
Basilar artery	61 (1.7)	39 (1.6)	20 (1.9)	2 (1.8)
Carotid artery	1024 (28.6)	706 (29.1)	297 (28.6)	21 (18.6)
Cerebellar artery	51 (1.4)	37 (1.5)	13 (1.3)	1 (0.9)
Mesencephalic arteries	228 (6.4)	155 (6.4)	64 (6.2)	9 (8.0)
Other anterior cerebral artery	248 (6.9)	166 (6.8)	76 (7.3)	6 (5.3)
Posterior cerebral artery	51 (1.4)	37 (1.5)	14 (1.3)	0 (0.0)
Unspecified	1843 (51.6)	1238 (51.1)	534 (51.4)	71 (62.8)
Vertebral artery	69 (1.9)	46 (1.9)	20 (1.9)	3 (2.7)
AF = Without (%)	3518 (98.4)	2395 (98.8)	1023 (98.6)	100 (88.5)	<0.001
ALP, IU/L	77.00 [62.00, 96.00]	77.01 [62.00, 97.00]	76.00 [61.00, 93.79]	75.00 [63.00, 100.00]	0.132
Anion gap, mEq/L	15.00 [13.00, 17.00]	15.00 [13.00, 17.00]	15.00 [13.00, 17.00]	14.00 [11.00, 16.00]	<0.001
LDH, IU/L	236.00 [198.57, 298.02]	236.00 [199.00, 300.00]	234.00 [197.00, 286.75]	252.00 [217.00, 370.00]	0.002
Sodium, mEq/L	138.00 [136.00, 139.20]	138.00 [136.00, 139.19]	138.00 [136.00, 139.15]	138.00 [136.00, 140.00]	0.858
